# Supplementary material for: Sorption and Desorption of Vapor of n-Pentane by Porphyrin Aluminum Metal–Organic Framework: Mechanism of Bonding, Kinetics and Stoichiometry by Complementary In-Situ Time-Dependent and Ex-Situ Methods
Source: Nanomaterials (Basel). 2023 May 1;13(9):1529. doi: 10.3390/nano13091529 (PMC10180467; doi:10.3390/nano13091529)
Supplement: Supplementary file 1 [file nanomaterials-13-01529-s001.zip]

Archive with 1 entries (1 files):
- nanomaterials-2316124-supplementary.pdf
